# Supplementary material for: Construction and Performance Evaluation of Nicandra physalodes (Linn.) Gaertn. Polysaccharide-Based Nanogel
Source: Polymers (Basel). 2023 Apr 19;15(8):1933. doi: 10.3390/polym15081933 (PMC10143989; doi:10.3390/polym15081933)
Supplement: Supplementary file 1 [file polymers-15-01933-s001.zip]

Archive with 1 entries (1 files):
- polymers-2242120-supplementary.pdf
